# Supplementary material for: Ranking metrics in gene set enrichment analysis: do they matter?
Source: BMC Bioinformatics. 2017 May 12;18:256. doi: 10.1186/s12859-017-1674-0 (PMC5427619; doi:10.1186/s12859-017-1674-0)
Supplement: Supplementary file 1 — Table with detailed results of surrogate sensitivity, false positive rate and evaluation time for every tested ranking metric on every data set. (XLS 59 kb) [file 12859_2017_1674_MOESM1_ESM.xls]

## Sheet: Sensitivity
Surrogate Sensitivity	T-test	MWT	|MWT|	MSD	S2N	|S2N|	WAD	|WAD|	Difference	Ratio	log2(ratio)	FCROS	SoR	BWS	ReliefF	ReliefF ranked
GSE1145	0.0679799	0.0283729	0.339643	0	0.0133918	0.301841	0.0169773	0.00632125	0.187743	0.0473005	0.32364	0.0670316	0.185557	0.0522379	0.0494668	0.189037
GSE14924_CD4	0.00578166	0.164526	0.00189576	0	0.208925	0.00237282	0.00661081	0.000660163	0.00451691	0.00731639	0.00963498	0.0120427	0.000865727	0.000158062	4.45747e-05	0.00460806
GSE14924_CD8	0.358357	0.427804	0.0360594	0.00434713	0.396623	0.0152947	0.221237	0.00130147	0.320789	0.0543101	0.129949	0.0494488	0.0553307	0.00086037	2.86097e-05	0.00620401
GSE16759	0.303568	0	0.00376727	0.907735	0	0.0320472	0	0	0	0	0	1	1	0.0487472	0.349465	0.246313
GSE24739_G0	0.882005	0.00207789	3.69477e-06	0.435377	0.00607721	3.31248e-05	0.0930439	0.00253372	0.0537722	0.000372151	0.00207308	0.0125359	0.16412	3.68989e-05	0	0.000187827
GSE24739_G1	0.582039	0.000694888	6.62556e-05	0.957715	0.0042188	0.000323915	0.0069719	0.000553577	0	0.0115398	0.0453849	0.0487054	0.561894	0.00124294	0.0264236	0.0404255
GSE32676	0.997323	0.0891223	0.000278697	0.382716	0.0591466	0.00056153	0.80319	0.077623	0.437283	0.00773936	0.816662	4.26425e-05	0.0115311	1	1	1
GSE4183	0.658486	0.0420673	0.0158526	0.691517	0.0756353	0.026594	0.0049579	0.0673757	0.00137951	0.00537399	0.00125671	0.103489	0.0944139	0.00592893	0.0693618	0.847908
GSE1297	0.450829	0	0.0421567	0.352203	0	0.148529	0	0.000242581	0	0	0	1	0	0.00553203	0.117789	0.152993
GSE14762	0.102767	9.47834e-05	0.00709711	0.00431395	0.000459543	0.00642836	8.03775e-05	0.0379577	0.000961693	4.69821e-05	0.00074972	0	0	0.00508471	0.000202146	0.0215296
GSE19188	0.987413	0.102411	0.358934	0.0106706	0.219709	0.357348	0.110187	0.0381249	0.294965	0.0183297	0.989603	0.0168451	0.18734	0.00275786	0.633993	0.890187
GSE19728	0.771635	0.0920146	0.00239465	0.0807198	0.130488	0.00592859	0.733501	0.0473841	0.206207	6.05772e-05	0.593876	0	4.82556e-05	0.00148934	0.0531725	0.286781
GSE20153	0.3244	0.0460237	0.297326	0.884627	0.0803866	0.649009	0.00149645	0.0011064	0.0132417	0	0.195037	0.432238	0.00121688	0.793881	0.672181	0.84744
GSE20291	0.346499	0	0.0563212	0.608411	0	0.0810243	0	0.00234858	0	0	0	0	0	0.000303281	0.0446639	0.0880426
GSE21354	0.695725	0.015799	0.000114926	0.00644023	0.169906	0.000901397	0.663829	0.151053	0.479016	0	0.473623	0	0	5.53647e-05	0.00366977	0.00136273
GSE3585	0.349557	0.421491	0.754602	0.538827	0.398561	0.66238	0.0138582	0.0616153	0.340741	0.38075	0.419838	0.805973	0.697259	0.281534	0.124624	0.728675
GSE4107	0.98838	0.0217354	0.0213728	0.00451579	0.0401104	0.0287326	0.324111	0.687292	0.000315424	0	0.00992503	8.66514e-05	0.00021237	0.0350197	0.0254941	0.550199
GSE5281_EC	0.934761	0.000859827	0.115146	0.109404	0.00491912	0.251594	0	0.0046062	0	0.535791	0	0.601857	0.702881	0.0423322	0.0818377	0.807381
GSE5281_HIP	0.92434	0.000114837	0.00228716	0.0254076	0.00447753	0.00545997	0	0.0011209	0	0.030941	0	0.054648	0.264478	0.000489048	0.0242669	0.572477
GSE5281_VCX	0.998179	0.00130254	0.301408	0.102093	0.00331956	0.457247	0	0.00229172	0	0.0210146	0	0.00339689	0	0.0463842	0.471637	0.0834205
GSE781	0.660072	0.26146	0.419347	0.987649	0.109939	0.123434	0.07447	0.0420063	0.039275	0.0241244	0.00412491	0.0658893	0.0249357	0.0982702	0.776507	0.0291618
GSE8762	0.60979	0.00148621	0.152909	0.669577	0.011549	0.213085	0	0.0454702	3.07446e-05	0	3.57309e-05	0.0350554	0	0.0410998	0.493993	0.18248
GSE9348	0.960281	0.103688	0.00276765	0.00106962	0.100443	0.00455551	0.045979	0.176897	0.0109386	0.000528874	0.0432809	0.00036761	0.0790727	0.000202908	0.0437256	0.567298
GSE9476	0.918474	0.29374	0.00633756	0.00261502	0.208125	0.211787	0.143627	0.020379	0.174366	0.00484298	0.459515	0.277653	0.757815	0.000119911	7.122e-06	0.000668272
GSE6344	0.000423483	0.000803757	0.0940156	0.0255108	0.00175637	0.0339271	0.00121579	0.306748	0.0531182	0	0.0126927	0	0	0.00309595	0.0423393	0.0979814
GSE15641	0.595514	0.360441	0.262999	0.000152443	0.310254	0.230071	0.561798	0.561798	0.323542	0.00505865	0.46187	0.00197044	0.0454552	0.00769819	0.0150852	0.250298
GSE14994	0.144	0.0011221	0.00753705	0.00161259	0.00010818	0.0150352	0.00125844	0.184123	0.000177683	0.00273078	0.117778	4.86074e-06	8.02691e-06	0.00702436	0.000111676	0.105709
GSE11024	0.0404606	2.57612e-05	8.03817e-05	0.000880669	0	0.000270395	0.000924436	0.00112773	0.00308867	0	0.00163625	0	0	0.00164286	5.74495e-06	0.174617
1-π0	0.0664372	0.928073	0.998039	0.558686	0.925836	0.981306	0.991826	0.993515	0.985442	0.997162	0.823883	0.758001	0.756433	0.900228	0.839758	0.547898

## Sheet: FPR
False Positive Rate	T-test	MWT	|MWT|	MSD	S2N	|S2N|	WAD	|WAD|	Difference	Ratio	log2(ratio)	FCROS	SoR	BWS	ReliefF	ReliefF ranked
GSE1145	21.0696	17.8315	5.31868	4.98901	18.4982	6.30037	21.348	15.011	13.8535	22.7985	16.6667	19.5385	18.5641	5.38462	9.50183	5.84615
GSE14924_CD4	16.7619	15.326	5.91941	5.78755	15.9048	7.47985	24.0952	18.5348	13.6923	20.9304	15.7363	21.1722	19.2601	5.50183	9.8022	6.00733
GSE14924_CD8	19.2674	14.2784	5.58974	4.55678	15.4579	7.26007	19.1282	17.7289	10.9304	18.2857	12.5275	16.9084	14.9817	5.42125	8.83516	5.35531
GSE16759	11.0549	35.3626	16.967	4.65934	28.3004	8.44689	37.1429	37.5311	45.3993	38.9011	46.0586	23.8242	36.6007	11.2308	11.2015	9.98535
GSE24739_G0	8.7619	25.1355	8.22711	5.37729	20.9304	7.50916	29.2601	30.6374	32.8938	31.6264	31.2454	19.2161	30.4249	6.00733	9.91209	7.22344
GSE24739_G1	9.79487	24.0513	9.62637	4.72527	22.2051	8.74725	28.381	30.8864	31.9267	34.9524	34.359	17.4212	29.4725	7.03297	10.3223	7.39194
GSE32676	36.7399	27.9048	9.45788	5.39194	23.37	8.10989	21.2674	28.5568	27.8974	39.1575	25.663	35.7949	35.3993	11.2308	34.674	19.0183
GSE4183	22.2051	20.6667	7.58974	4.32967	20.6007	5.61172	29.6923	27.4139	17.2381	23.9267	16.7546	23.7289	25.5971	7.9707	10.0733	6.337
GSE1297	12.6791	24.2313	7.57463	5.55224	21.8582	6.78358	30.8806	29.5373	32.0896	26.4552	29.2985	18.9627	22.2985	6.96269	7.55224	7.01493
GSE14762	11.8828	32.293	9.52381	6.35897	29.8095	7.34066	41.6117	39.8901	43.2674	45.2161	39.0623	35.3407	38.1319	9.09158	13.7363	9.34799
GSE19188	8.38095	26.9963	7.78755	5.31136	23.3114	7.6044	29.9707	28.1685	33.8168	34.315	20.5641	34.5201	31.8828	6.92308	10.5421	6.34432
GSE19728	11.956	32.5495	11.5385	4.51282	28.6886	11.0769	35.5897	33.2381	39.5751	37.7143	37.1722	28.1392	39.3773	9.99267	14.359	10.7253
GSE20153	12.5714	22.9524	9.34799	5.18681	20.0586	6.71795	28.3663	34.6447	29.1795	26.2271	29.5165	18.5934	23.4139	6.66667	8.89377	7.37729
GSE20291	13.3582	22.6716	7.84328	3.10448	21.7761	7.73134	25.7687	29.2313	27.6343	24.709	21.0075	20.903	22.5821	7.25373	9.5	7.37313
GSE21354	9.17216	29.1355	11.7436	4.18315	25.8901	8.48352	32.7985	29.2821	37.2234	33.6117	33.6777	22.4908	31.348	8.81319	14.4176	10.1026
GSE3585	13.1866	23.9328	9.20149	5.72388	21.5896	7.3209	25.5149	30.8731	27.4179	27.1194	28.209	17.791	23.3284	7.91791	7.65672	6.39552
GSE4107	6.82784	23.6557	8.1978	5.36996	21.9707	6.82784	31.0842	34.9817	39.5238	39.4212	38.4982	25.5238	28.7546	11.2821	11.1209	6.23443
GSE5281_EC	8.29304	20.5934	8.5641	5.73626	18.967	8.46154	24.1465	29.5531	27.7949	26.6007	25.6264	20.0952	22.1538	7.2967	9.72894	7.27473
GSE5281_HIP	7.30403	20.4322	8.78388	5.2967	18.9011	6.11722	23.3993	25.7216	27.326	28.337	26.9451	19.4212	22.0366	6.96703	11.2088	6.54212
GSE5281_VCX	8.1978	18.8718	7.07692	4.83516	17.4359	5.89011	25.0403	25.9048	27.2161	24.7546	24.5055	20.0366	24.7546	7.39927	7.55311	5.64103
GSE781	13.2836	31.6194	9.26119	5.31343	29.2313	8.6791	34.9925	35	38.4701	37.0522	37.9478	26.6567	33.9403	7.94776	11.6045	8.43284
GSE8762	8.80586	24.3223	9.49451	4.94505	22.2637	8.1685	26.7766	35.5385	36.9597	34.3297	38.044	22.2711	27.4652	7.42125	8.87912	7.36264
GSE9348	10.022	25.2601	7.01099	4.90842	24.3736	7.26007	27.619	29.2161	34.0293	36.8791	29.5311	25.6117	28.2125	6.10256	11.1502	6.50549
GSE9476	12.8955	25.3134	8.94776	5.23881	25.1791	8.29851	30.3657	30.0896	30.4328	36.3657	27.7612	30.0149	31.4776	8.48507	10.7537	8.1194
GSE6344	15.3284	23.4776	7.3209	5.23881	26.4552	6.77612	35.3209	25.8582	24.2985	27.9701	25.7313	25.4478	29.4851	6.69403	12.2985	7.70896
GSE15641	13.2612	17.7313	6.25373	4.21642	17.5522	6.19403	4.85075	4.85075	19.5224	24.8806	15.8582	26.5149	26.0224	7.01493	11.0224	6.77612
GSE14994	14.1343	30.9104	9.52239	4.15672	28.4552	8.34328	34.0299	32.1194	36.2761	32.7761	29.0149	28.8955	33.9701	7.70896	10.6866	7.1194
GSE11024	11.3382	32.2327	8.93818	4.77818	33.0691	7.62909	39.0618	41.1927	40.0509	44.7055	36.4655	33.5491	35.5055	7.76727	12.0582	10.3055
Mean FPR	13.162	24.6336	8.66533	4.9923	22.9323	7.54178	28.4823	28.9711	30.212	31.4293	28.3374	24.228	28.0872	7.69602	11.3945	7.85245
|FPR-5%| = |FPR-FPRexpected|	8.16195	19.6336	3.66533	0.00769656	17.9323	2.54178	23.4823	23.9711	25.212	26.4293	23.3374	19.228	23.0872	2.69602	6.39446	2.85245

## Sheet: Time
TIME	T-test	MWT	|MWT|	MSD	S2N	|S2N|	WAD	|WAD|	Difference	Ratio	log2(ratio)	FCROS	SoR	BWS	ReliefF	ReliefF ranked
GSE1145	133.433	217.442	217.442	131.375	133.498	133.498	129.537	129.537	126.104	137.823	137.402	211.043	294.017	323.268	889.518	889.518
GSE14924_CD4	134.42	217.499	217.499	133.884	131.458	131.458	125.215	125.215	126.342	133.43	133.823	177.505	297.627	323.939	707.363	707.363
GSE14924_CD8	134.952	221.407	221.407	130.891	130.017	130.017	130.463	130.463	125.558	137.764	133.708	183.41	295.19	317.949	745.639	745.639
GSE16759	127.276	217.098	217.098	135.782	129.828	129.828	128.827	128.827	125.514	129.776	128.46	138.08	285.774	311.595	356.483	356.483
GSE24739_G0	133.451	214.032	214.032	129.634	127.44	127.44	126.428	126.428	126.548	130.329	129.309	142.379	285.887	319.365	473.916	473.916
GSE24739_G1	132.863	221.24	221.24	135.373	125.82	125.82	128.124	128.124	131.325	129.229	130.252	141.521	288.102	319.971	469.792	469.792
GSE32676	139.921	218.001	218.001	131.505	131.047	131.047	128.96	128.96	131.925	142.386	138.424	217.46	316.008	339.386	1063.32	1063.32
GSE4183	135.968	221.874	221.874	133.824	128.191	128.191	127.972	127.972	131.5	133.153	137.396	185.952	295.229	322.417	793.966	793.966
GSE1297	77.7778	129.629	129.629	77.9743	77.7476	77.7476	75.725	75.725	75.4921	81.0919	77.7996	90.1567	179.564	195.506	357.764	357.764
GSE14762	133.719	210.121	210.121	136.486	127.314	127.314	127.502	127.502	127.457	133.812	135.554	174.559	296.934	324.2	732.287	732.287
GSE19188	128.934	215.829	215.829	131.606	129.258	129.258	124.983	124.983	124.95	133.879	135.447	155.448	299.465	326.401	739.481	739.481
GSE19728	127.912	212.418	212.418	132.622	125.841	125.841	124.048	124.048	125.328	131.297	132.892	155.448	296.318	323.749	593.993	593.993
GSE20153	78.0712	132.035	132.035	79.8866	77.4231	77.4231	74.1151	74.1151	75.3818	83.3528	81.3844	147.631	181.433	197.054	660.084	660.084
GSE20291	131.412	212.374	212.374	128.714	127.402	127.402	127.621	127.621	125.358	132.171	131.401	147.386	301.489	325.508	611.998	611.998
GSE21354	73.5534	132.669	132.669	80.4868	77.4346	77.4346	75.2785	75.2785	74.1291	79.4994	77.8982	82.1148	173.71	193.738	284.448	284.448
GSE3585	131.215	213.979	213.979	129.511	129.851	129.851	129.882	129.882	125.336	135.541	132.918	181.225	295.373	319.484	769.718	769.718
GSE4107	127.917	213.44	213.44	132.195	133.35	133.35	127.843	127.843	125.817	131.14	133.953	175.019	299.328	322.908	745.371	745.371
GSE5281_EC	129.899	215.36	215.36	129.267	126.146	126.146	125.917	125.917	126.244	133.666	135.451	183.34	300.272	326.457	801.25	801.25
GSE5281_HIP	134.76	218.111	218.111	134.026	130.015	130.015	128.938	128.938	126.481	137.924	134.698	239.394	303.79	331.659	1026.78	1026.78
GSE5281_VCX	129.509	216.971	216.971	131.963	128.135	128.135	126.877	126.877	127.626	135.764	132.311	183.819	295.229	321.269	775.96	775.96
GSE781	153.359	227.335	227.335	138.18	141.95	141.95	131.558	131.558	129.383	159.573	157.776	559.455	315.736	348.102	2677.95	2677.95
GSE8762	88.1297	133.963	133.963	82.6169	81.4698	81.4698	77.9466	77.9466	77.9398	86.6328	89.9902	359.27	188.362	204.482	1244.05	1244.05
GSE9348	76.4809	129.936	129.936	81.2892	75.446	75.446	74.8522	74.8522	73.6674	78.0086	77.606	130.756	177.577	193.5	428.271	428.271
GSE9476	87.5342	134.769	134.769	80.9684	81.9245	81.9245	72.1241	72.1241	76.4463	88.8615	90.4369	398.008	187.439	205.445	1079.96	1079.96
GSE6344	81.0483	130.237	130.237	79.3827	80.0177	80.0177	76.4039	76.4039	75.5866	84.236	81.5115	126.04	178.569	193.908	617.501	617.501
GSE15641	112.722	187.769	187.769	116.088	115.223	115.223	111.422	111.422	111.821	115.664	114.822	161.515	255.461	277.365	674.42	674.42
GSE14994	160.464	231.815	231.815	147.712	143.922	143.922	135.149	135.149	130.557	180.288	182.034	3944.31	348.872	390.017	4851.96	4851.96
GSE11024	77.4755	127.09	127.09	80.3187	75.3496	75.3496	77.235	77.235	73.9488	78.0886	78.3045	91.3267	180.136	199.394	375.955	375.955
Mean Time	118.363	191.944	191.944	117.627	115.09	115.09	112.534	112.534	111.92	121.228	120.82	324.413	264.746	289.215	912.471	912.471
