# Supplementary material for: Ranking metrics in gene set enrichment analysis: do they matter?
Source: BMC Bioinformatics. 2017 May 12;18:256. doi: 10.1186/s12859-017-1674-0 (PMC5427619; doi:10.1186/s12859-017-1674-0)
Supplement: Supplementary file 2 — Table with data sets description about gene expression distribution normality and variance homogeneity. (XLS 38 kb) [file 12859_2017_1674_MOESM2_ESM.xls]

## Sheet: results
GSE name	sample size	% of non-normal distributed genes expressions for different alpha level						% of non-homogeneous variances
		0.01	0.02	0.05	0.1	0.2	0.4	alpha = 0.05
GSE1145	26	8.51398	12.8887	22.5454	34.7916	52.6827	77.3565	11.3193
GSE14924_CD4	20	7.85189	12.001	22.4179	34.9044	52.874	77.0132	13.1878
GSE14924_CD8	21	8.54831	13.3203	23.384	35.5174	53.335	77.592	12.6042
GSE16759	8	2.39333	4.65424	11.4223	22.104	40.7847	71.0888	11.4811
GSE24739_G0	12	2.77097	5.10544	11.7067	21.2702	38.053	71.6528	14.1687
GSE24739_G1	12	2.66797	4.84551	11.1084	20.6425	36.7631	71.8931	11.334
GSE32676	32	50.6719	54.3306	60.8043	68.4159	77.9647	90.1324	5.75282
GSE4183	23	6.92496	10.7749	19.9461	32.1628	50.3531	75.9833	5.99804
GSE1297	16	3.87647	6.7235	13.5918	23.677	40.3249	68.4092	6.61091
GSE14762	21	5.61059	9.29868	17.5282	28.6268	46.459	73.59	8.04806
GSE19188	153	34.0461	40.2158	51.4468	62.3296	75.3409	89.6077	3.78617
GSE19728	21	14.615	21.182	34.6739	49.5586	66.4198	85.5125	7.59686
GSE20153	16	3.44286	6.12555	13.7616	24.5022	42.7464	70.5297	43.1976
GSE20291	33	16.3664	22.0203	33.5853	45.9305	62.5462	83.0706	93.4534
GSE21354	17	10.1766	15.7528	28.3914	42.6484	61.2898	82.771	8.37666
GSE3585	12	2.8792	5.27586	11.7661	21.6262	38.7566	66.6962	21.3367
GSE4107	22	5.42423	8.9897	17.2634	28.308	46.3659	72.4914	4.51202
GSE5281_EC	21	9.58313	14.4434	25.4046	37.5723	55.1398	79.2545	4.1589
GSE5281_HIP	23	6.67974	10.9367	20.6032	32.7023	50.6719	75.9196	8.84257
GSE5281_VCX	31	10.4757	16.4836	28.2148	41.3585	58.9407	81.8342	9.72536
GSE781	17	9.75551	15.16	26.5803	40.148	57.391	79.2907	29.5882
GSE8762	22	11.5449	17.1702	28.2393	40.7994	57.6704	79.5243	43.2859
GSE9348	82	15.282	19.951	29.3232	40.613	56.307	79.1712	14.7572
GSE9476	63	20.6289	26.8699	38.2258	49.8392	65.0072	84.1966	38.4993
GSE6344	20	6.14444	10.037	19.3019	30.7705	48.2789	74.0309	12.2245
GSE15641	55	23.2025	30.0869	42.7216	54.8979	70.2509	87.1803	11.4605				`
GSE14994	30	16.6318	22.2374	33.5049	46.2522	61.742	82.9741	23.669
GSE11024	22	5.72093	9.32698	17.3612	27.9299	45.2004	72.0474	11.7594
